# Supplementary material for: The impacts of economic globalization on agricultural value added in developing countries
Source: PLoS One. 2021 Nov 17;16(11):e0260043. doi: 10.1371/journal.pone.0260043 (PMC8598014; doi:10.1371/journal.pone.0260043)
Supplement: S1 Data — (XLSX) [file pone.0260043.s001.xlsx]

## Sheet: Sheet1
		Value Added (US$ Million)	Exchange Rate	FDI Inflow (US$)	Export (Million US)	Import Duty (%)	Input Import (ton)	Value Added (US$ Million)	Exchange Rate	FDI Inflow (US$)	Export (Million US)	Import Duty (%)	Input Import (ton)
ARG	2006	16256.4	3.0543	5537.35	21351	10.1	393020	4.21102	0.484912	3.7433	4.32942	1.00432	5.59441
	2007	21593.6	3.0956	6473.16	28806	10.2	639072	4.33432	0.490745	3.81112	4.45948	1.0086	5.80555
	2008	26761.3	3.1442	9725.55	37511	10.3	431999	4.42751	0.49751	3.98791	4.57416	1.01284	5.63548
	2009	17738.3	3.7101	4017.16	28182	10.3	176613	4.24891	0.569386	3.60392	4.44997	1.01284	5.24702
	2010	30417.8	3.8963	11332.7	34650	10.3	546671	4.48313	0.590652	4.05433	4.5397	1.01284	5.73773
	2011	37104.4	4.1101	10839.9	45262	10.3	552742	4.56942	0.613852	4.03503	4.65573	1.01284	5.74252
	2012	33616.8	4.5369	15323.9	43151	10.5	401569	4.52656	0.656759	4.18537	4.63499	1.02119	5.60376
	2013	37123.5	5.4594	9821.66	42014	10.1	401954	4.56965	0.737145	3.99218	4.62339	1.00432	5.60418
	2014	38064.4	8.0753	5065.34	37894	10.4	412733	4.58052	0.907159	3.70461	4.57857	1.01703	5.61567
	2015	33255.6	9.2332	11759	34597	10.4	285960	4.52187	0.965352	4.07037	4.53904	1.01703	5.45631
	2016	34927	14.7582	3260.16	36995	10.3	549717	4.54316	1.16903	3.51324	4.56814	1.01284	5.74014
	2017	35209.3	16.5627	11516.9	35574	10.3	519865	4.54666	1.21913	4.06133	4.55113	1.01284	5.71589
	2018	31835.5	28.095	11872.9	34341	10.3	800195	4.50291	1.44863	4.07456	4.53581	1.01284	5.9032
BANG	2006	12618.7	68.9332	792.48	886	17.3	521166	4.10101	1.83843	2.89899	2.94743	1.23805	5.71698
	2007	14214.2	68.8749	666.36	1267	16.9	350878	4.15272	1.83806	2.82371	3.10278	1.22789	5.54516
	2008	16125.9	68.5983	1086.31	1563	17.6	372125	4.20752	1.83631	3.03595	3.19396	1.24551	5.57069
	2009	17468.4	69.0391	700.16	719	17.53	465117	4.24225	1.8391	2.8452	2.85673	1.24378	5.66756
	2010	19467.7	69.6493	913.32	1013	17.46	651103	4.28931	1.84292	2.96062	3.00561	1.24204	5.81365
	2011	20761.4	74.1524	1136.38	1365	17.2	860913	4.31726	1.87013	3.05552	3.13513	1.23553	5.93496
	2012	20852.8	81.8627	1292.56	990	17.13	282549	4.31916	1.91309	3.11145	2.99564	1.23376	5.45109
	2013	23782.9	78.1032	1599.16	1227	16.8	422747	4.37627	1.89267	3.20389	3.08884	1.22531	5.62608
	2014	26567.8	77.6414	1551.28	1698	16.73	442033	4.42435	1.89009	3.19069	3.22994	1.2235	5.64545
	2015	28747.9	77.9469	2235.39	1096	16.9	648205	4.45861	1.8918	3.34935	3.03981	1.22789	5.81171
	2016	30944.6	78.6536	2332.72	1182	16.9	378354	4.49058	1.89572	3.36786	3.07262	1.22789	5.5779
	2017	32948	80.4375	2151.56	1152	16.83	232383	4.51783	1.90546	3.33275	3.06145	1.22608	5.3662
	2018	35252.6	83.4662	3613.3	1116	17.5	438314	4.54719	1.92151	3.5579	3.04766	1.24304	5.64179
BRA	2006	48403.8	2.1753	18822.2	39527	10.2	1.50315e+06	4.68488	0.337519	4.27467	4.59689	1.0086	6.177
	2007	61709.5	1.9471	34584.9	48287	10.3	2.36124e+06	4.79035	0.289388	4.53889	4.68383	1.01284	6.37314
	2008	77464.1	1.8338	45058.2	61398	10.2	2.06507e+06	4.8891	0.263352	4.65377	4.78815	1.0086	6.31494
	2009	74627.8	1.9994	25948.6	57659	10.2	1.77764e+06	4.8729	0.3009	4.41411	4.76087	1.0086	6.24984
	2010	90910.4	1.7592	77686.8	68655	10.3	2.2538e+06	4.95861	0.245315	4.89035	4.83667	1.01284	6.35292
	2011	113594	1.6728	97421.8	86443	10.3	3020032	5.05536	0.223444	4.98866	4.93673	1.01284	6.48001
	2012	102759	1.9531	82059.8	86656	10.1	2.73709e+06	5.01182	0.290724	4.91413	4.9378	1.00432	6.43729
	2013	111447	2.1561	59089.3	90842	10.2	3.32103e+06	5.04707	0.333669	4.77151	4.95829	1.0086	6.52127
	2014	106239	2.353	63845.9	88156	10.2	3.82302e+06	5.02628	0.371622	4.80513	4.94525	1.0086	6.58241
	2015	77840.2	3.3269	49961.4	79988	10	2.76131e+06	4.8912	0.52204	4.69863	4.90302	1	6.44112
	2016	87833.7	3.4913	53700.4	76915	10	3.63421e+06	4.94366	0.542987	4.72998	4.88601	1	6.56041
	2017	95178.4	3.1914	66584.9	87812	10.2	4.64953e+06	4.97854	0.503981	4.82338	4.94355	1.0086	6.66741
	2018	81495.4	3.6538	59802.4	93355	10.1	4.59971e+06	4.91113	0.562745	4.77672	4.97014	1.00432	6.66273
CHIN	2006	301578	7.9734	72715	32542	15.7	787894	5.4794	0.901644	4.86162	4.51244	1.1959	5.89647
	2007	374545	7.6075	83521	38862	15.8	440125	5.5735	0.881242	4.9218	4.58953	1.19866	5.64358
	2008	481192	6.9487	108312	42258	15.6	247480	5.68232	0.841904	5.03468	4.62591	1.19312	5.39354
	2009	507498	6.8314	95000	40883	15.6	415029	5.70543	0.83451	4.97772	4.61154	1.19312	5.61808
	2010	585313	6.7703	114734	51607	15.6	392111	5.76739	0.830608	5.05969	4.71271	1.19312	5.59341
	2011	713932	6.4615	123985	64613	15.6	307674	5.85366	0.810333	5.09337	4.81032	1.19312	5.48809
	2012	801451	6.3123	121080	66175	15.59	431764	5.90388	0.800188	5.08307	4.82069	1.19285	5.63525
	2013	882897	6.1958	123911	70159	15.6	378878	5.94591	0.792097	5.09311	4.84608	1.19312	5.5785
	2014	935699	6.1434	128500	74476	15.2	350074	5.97114	0.788409	5.1089	4.87202	1.18184	5.54416
	2015	961314	6.2275	135610	72678	15.6	363732	5.98287	0.794314	5.13229	4.8614	1.19312	5.56078
	2016	940138	6.6445	133710	75476	15.6	337825	5.97319	0.822462	5.12616	4.87781	1.19312	5.52869
	2017	956908	6.7588	134063	78438	15.6	310929	5.98087	0.82987	5.12731	4.89453	1.19312	5.49266
	2018	1.02106e+06	6.616	139043	82790	15.6	450663	6.00905	0.820595	5.14315	4.91798	1.19312	5.65385
DOM	2006	2601.69	33.2537	1084.6	965	13.1	50305.4	3.41526	1.52184	3.03527	2.98453	1.11727	4.70161
	2007	2850.81	33.3119	1667.4	1027	13.2	64191	3.45497	1.5226	3.22204	3.01157	1.12057	4.80747
	2008	3019.52	34.8661	2870	1159	12.8	80147.3	3.47994	1.5424	3.45788	3.06408	1.10721	4.90389
	2009	2950.29	36.1141	2165.4	1078	12.9	21922.5	3.46986	1.55768	3.33554	3.03262	1.11059	4.34089
	2010	3220.12	37.3066	2023.7	1358	13	53570.4	3.50787	1.57179	3.30615	3.1329	1.11394	4.72892
	2011	3258.74	38.2316	2276.7	1557	13.1	59302.2	3.51305	1.58242	3.35731	3.19229	1.11727	4.77307
	2012	3276.19	39.3357	3142.4	1715	12.7	58378.9	3.51537	1.59479	3.49726	3.23426	1.1038	4.76626
	2013	3324.12	41.8081	1990.5	1815	12.7	46480.2	3.52168	1.62126	3.29896	3.25888	1.1038	4.66727
	2014	3459.8	43.556	2208.5	2281	12.7	52347.4	3.53905	1.63905	3.3441	3.35813	1.1038	4.7189
	2015	3854.83	45.0517	2204.9	2061	12.7	52344.3	3.58601	1.65371	3.34339	3.31408	1.1038	4.71887
	2016	4184.69	46.078	2406.7	2091	12.7	47360.5	3.62166	1.66349	3.38142	3.32035	1.1038	4.67542
	2017	4307.94	47.5344	3570.7	2090	12.7	78124.9	3.63427	1.67701	3.55275	3.32015	1.1038	4.89279
	2018	4466.55	49.51	2535.3	2235	14.7	78124.9	3.64997	1.69469	3.40403	3.34928	1.16732	4.89279
GHA	2006	7385.68	0.9165	636.01	1616	17.13	38778.3	3.86839	-0.0378675	2.80346	3.20844	1.23376	4.58859
	2007	8446.53	0.9352	855.4	1503	17.4	36808	3.92668	-0.0290955	2.93217	3.17696	1.24055	4.56594
	2008	10486.8	1.0579	1220.42	1518	17.4	30826.1	4.02064	0.0244446	3.08651	3.18127	1.24055	4.48892
	2009	10064	1.4088	2897.1	1418	17.4	29653.4	4.00277	0.148849	3.46196	3.15168	1.24055	4.47207
	2010	11276.3	1.431	2527.36	1267	17.5	49762.6	4.05217	0.15564	3.40267	3.10278	1.24304	4.6969
	2011	11703	1.5118	3237.39	4328	17.23	65648.7	4.0683	0.179494	3.5102	3.63629	1.23629	4.81723
	2012	11602.2	1.7958	3293.43	2890	16.96	71221.5	4.06454	0.254258	3.51765	3.4609	1.22943	4.85261
	2013	12942.1	1.9541	3226.33	2642	17.2	73773	4.112	0.290947	3.50871	3.42193	1.23553	4.8679
	2014	10720.2	2.8998	3356.99	3087	16.93	72666.9	4.0302	0.462368	3.52595	3.48954	1.22866	4.86134
	2015	9957.87	3.668	3192.3	3025	16.66	71560.8	3.99817	0.564429	3.5041	3.48073	1.22167	4.85468
	2016	11539.3	3.9098	3485.3	3725	15.9	70454.7	4.06218	0.592155	3.54224	3.57113	1.2014	4.84791
	2017	11619.7	4.3507	3255	3652	15.9	114413	4.0652	0.638559	3.51255	3.56253	1.2014	5.05848
	2018	11974.2	4.5868	2989	4692	15.9	83152.8	4.07825	0.66151	3.47553	3.67136	1.2014	4.91988
GUA	2006	3405.44	7.6026	591.6	2229	9.85	164414	3.53217	0.880962	2.77203	3.34811	0.993436	5.21594
	2007	3906.49	7.6733	745.2	2843	9.9	141231	3.59179	0.884982	2.87227	3.45378	0.995635	5.14993
	2008	4363.89	7.56	753.9	3233	9.9	108083	3.63987	0.878522	2.87731	3.50961	0.995635	5.03376
	2009	4398.93	8.1616	600	3435	9.9	128488	3.64335	0.911775	2.77815	3.53593	0.995635	5.10886
	2010	4569.66	8.0578	805.8	3917	9.9	149517	3.65988	0.906216	2.90623	3.59295	0.995635	5.17469
	2011	5277.65	7.7854	1026.1	4651	9.9	192904	3.72244	0.891281	3.01119	3.66755	0.995635	5.28534
	2012	5317.83	7.8336	1244.5	4840	9.6	189823	3.72573	0.893961	3.09499	3.68485	0.982271	5.27835
	2013	5725.98	7.8568	1295.4	4811	9.6	190106	3.75785	0.895246	3.1124	3.68224	0.982271	5.279
	2014	6283.45	7.7322	1388.7	4941	9.6	170995	3.7982	0.888303	3.14261	3.69381	0.982271	5.23298
	2015	6683.49	7.6548	1220.8	4861	9.6	189988	3.825	0.883934	3.08664	3.68673	0.982271	5.27873
	2016	6872.8	7.5999	1184.6	5047	9.55	175058	3.83713	0.880808	3.07357	3.70303	0.980003	5.24318
	2017	7605.95	7.3479	1169.5	5602	9.5	179224	3.88115	0.866163	3.068	3.74834	0.977724	5.2534
	2018	7828.06	7.5192	1002.7	5435	9.45	179224	3.89365	0.876172	3.00117	3.7352	0.975432	5.2534
INDIA	2006	157852	45.307	20327.8	12452	34.13	2.45683e+06	5.19825	1.65617	4.30809	4.09524	1.53314	6.39037
	2007	198443	41.3485	25349.9	16301	34.4	3.23778e+06	5.29764	1.61646	4.40398	4.21221	1.53656	6.51025
	2008	212820	43.5052	47102.4	21251	32.2	3.55528e+06	5.32801	1.63854	4.67304	4.32738	1.50786	6.55087
	2009	220226	48.4053	35633.9	16384	31.8	3.26681e+06	5.34287	1.68489	4.55186	4.21442	1.50243	6.51412
	2010	284278	45.7258	27417.1	23106	31.4	3.21288e+06	5.45374	1.66016	4.43802	4.36372	1.49693	6.5069
	2011	321820	46.6705	36190.5	34491	31.13	3.79624e+06	5.50761	1.66904	4.55859	4.53771	1.49318	6.57935
	2012	313472	53.4372	24195.8	42395	33.5	4.33682e+06	5.4962	1.72784	4.38374	4.62731	1.52504	6.63717
	2013	328745	58.5978	28199.4	46954	33.5	4.72532e+06	5.51686	1.76788	4.45024	4.67167	1.52504	6.67443
	2014	343049	61.0295	34582.1	42897	33.4	4.181e+06	5.53536	1.78554	4.53885	4.63243	1.52375	6.62128
	2015	347228	64.1519	44064.1	34643	32.8	5.93394e+06	5.54061	1.80721	4.64408	4.53962	1.51587	6.77334
	2016	371508	67.1952	44480.6	33064	32.8	4.34674e+06	5.56997	1.82734	4.64817	4.51936	1.51587	6.63816
	2017	410025	65.1216	39903.8	38833	32.8	3.70623e+06	5.61281	1.81373	4.60101	4.5892	1.51587	6.56893
	2018	405839	68.3978	42156.2	38927	38.8	3.89371e+06	5.60835	1.83504	4.62486	4.59025	1.58883	6.59036
INDO	2006	45905.1	9159.32	4914.22	17907	8.2	220529	4.66186	3.96186	3.69145	4.25302	0.913814	5.34347
	2007	57539.2	9141	6928.47	23805	8.5	221953	4.75996	3.96099	3.84064	4.37667	0.929419	5.34626
	2008	71713	9698.96	9318.45	32857	8.5	304122	4.8556	3.98673	3.96934	4.51663	0.929419	5.48305
	2009	80076	10389.9	4877.87	25264	8.4	251315	4.9035	4.01661	3.68823	4.4025	0.924279	5.40022
	2010	105179	9090.43	13770.6	35957	8.4	279987	5.02193	3.95858	4.13895	4.55578	0.924279	5.44714
	2011	120661	8770.43	19241.2	48143	8.1	378369	5.08157	3.94302	4.28423	4.68253	0.908485	5.57792
	2012	122755	9386.63	19137.9	45023	7.9	472421	5.08904	3.97251	4.28189	4.65343	0.897627	5.67433
	2013	121883	10461.2	18816.7	42628	7.5	349175	5.08594	4.01958	4.27454	4.62969	0.875061	5.54304
	2014	118806	11865.2	21810.5	44087	7.6	411873	5.07484	4.07428	4.33867	4.64431	0.880814	5.61476
	2015	116152	13389.4	16641.5	39779	7.6	504058	5.06503	4.12676	4.22119	4.59965	0.880814	5.70248
	2016	125605	13308.3	3921.23	39152	8.4	643896	5.09901	4.12412	3.59342	4.59275	0.924279	5.80882
	2017	133571	13380.8	20579.2	49293	8.7	486446	5.12571	4.12648	4.31343	4.69279	0.939519	5.68703
	2018	133480	14236.9	20563.5	46033	8.6	513433	5.12542	4.15342	4.3131	4.66307	0.934498	5.71048
MAL	2006	14007.8	3.6682	6060.23	15573	12.3	494494	4.14637	0.564453	3.78249	4.19237	1.08991	5.69416
	2007	19329.4	3.4376	8594.73	20549	11.7	507572	4.28622	0.536255	3.93423	4.31279	1.06819	5.7055
	2008	23008.6	3.3358	7172.13	27814	14.7	530127	4.36189	0.5232	3.85565	4.44426	1.16732	5.72438
	2009	18646.3	3.5245	1452.97	20861	10.9	362655	4.27059	0.547098	3.16226	4.31934	1.03743	5.55949
	2010	25731.1	3.2211	9059.98	28869	10.8	547358	4.41046	0.508004	3.95713	4.46043	1.03342	5.73827
	2011	34125.5	3.06	12197.7	38902	10.23	492819	4.53308	0.485721	4.08628	4.58997	1.00988	5.69269
	2012	30795.8	3.0888	9238.86	33911	11.2	530047	4.48849	0.48979	3.96562	4.53034	1.04922	5.72431
	2013	29461.3	3.1509	12115.5	30044	8.9	542220	4.46925	0.498435	4.08334	4.47776	0.94939	5.73418
	2014	29997.3	3.2729	10877.3	30130	9.4	586429	4.47708	0.514933	4.03652	4.479	0.973128	5.76822
	2015	24974.8	3.9055	10082.4	25386	8.83	556762	4.3975	0.591677	4.00357	4.40459	0.945961	5.74567
	2016	25493.8	4.1483	11336	25544	8.4	572350	4.40643	0.61787	4.05446	4.40729	0.924279	5.75766
	2017	27465.6	4.3004	9398.81	28642	7.9	608629	4.43879	0.633509	3.97307	4.457	0.897627	5.78435
	2018	27025.4	4.0351	7618.34	26780	7.33	506046	4.43177	0.605854	3.88186	4.42781	0.865104	5.70419
MEX	2006	30001.1	10.8992	21244.3	14468	18.2	835157	4.47714	1.03739	4.32724	4.16041	1.26007	5.92177
	2007	33493.8	10.9282	32479.4	15444	22.1	879199	4.52496	1.03855	4.51161	4.18876	1.34439	5.94409
	2008	35079.8	11.1297	29526.5	17075	22.9	711719	4.54506	1.04648	4.47021	4.23236	1.35984	5.85231
	2009	29175	13.5135	17852.8	16559	22.1	858360	4.46501	1.13077	4.25171	4.21903	1.34439	5.93367
	2010	34052.2	12.636	27130.8	18791	21.5	789267	4.53215	1.10161	4.43346	4.27395	1.33244	5.89722
	2011	36458.9	12.4233	25558.1	22694	21.4	921306	4.5618	1.09424	4.40753	4.35591	1.33041	5.9644
	2012	38121.8	13.1695	21739.4	22749	10.5	962227	4.58117	1.11957	4.33725	4.35696	1.02119	5.98328
	2013	40002	12.772	48207.4	25092	19.7	900622	4.60208	1.10626	4.68311	4.39954	1.29447	5.95454
	2014	41209.6	13.2925	30434	27249	17.6	1.02703e+06	4.615	1.12361	4.48336	4.43535	1.24551	6.01158
	2015	37416.7	15.8483	35351.6	28384	15.6	977877	4.57307	1.19998	4.54841	4.45307	1.19312	5.99028
	2016	36102.4	18.6641	30989.4	29846	14.6	1.17408e+06	4.55754	1.27101	4.49121	4.47489	1.16435	6.0697
	2017	39159.6	18.9265	34165	33704	13.5	1.252e+06	4.59284	1.27707	4.53358	4.52768	1.13033	6.0976
	2018	40482.3	19.2443	34745.7	35753	13.9	1.29671e+06	4.60727	1.2843	4.5409	4.55331	1.14301	6.11284
PAK	2006	29455.9	60.2713	4273	2210	16.3	377984	4.46917	1.78011	3.63073	3.34439	1.21219	5.57747
	2007	33163.8	60.7385	5590	2327	15.8	276816	4.52066	1.78346	3.74741	3.3668	1.19866	5.44219
	2008	33995.1	70.408	5438	3901	15.4	325139	4.53142	1.84762	3.73544	3.59118	1.18752	5.51207
	2009	36697	81.7129	2338	3209	17.1	671364	4.56463	1.91229	3.36884	3.50637	1.233	5.82696
	2010	40628.2	85.1938	2022	3940	17	460775	4.60883	1.93041	3.30578	3.5955	1.23045	5.66349
	2011	53191.3	86.3434	1162	5550	17	683093	4.72584	1.93623	3.06521	3.74429	1.23045	5.83448
	2012	50892.1	93.3952	859	4979	15.5	608958	4.70665	1.97032	2.93399	3.69714	1.19033	5.78459
	2013	52494.7	101.629	1333	5571	15.4	471419	4.72012	2.00702	3.12483	3.74593	1.18752	5.67341
	2014	59111.9	101.1	1887	5155	14.6	501820	4.77167	2.00475	3.27577	3.71223	1.16435	5.70055
	2015	63600	102.769	1673	4665	13.3	567171	4.80346	2.01186	3.2235	3.66885	1.12385	5.75371
	2016	64427.1	104.769	2576	3994	13.4	257212	4.80907	2.02023	3.41095	3.60141	1.1271	5.41029
	2017	69350.1	105.455	2496	4243	13.1	346469	4.84105	2.02307	3.39724	3.62767	1.11727	5.53966
	2018	63733	121.824	1737	5090	13.5	418868	4.80436	2.08573	3.2398	3.70672	1.13033	5.62208
PHIL	2006	15116.4	51.3143	2928.79	2830	9.6	379687	4.17945	1.71024	3.46669	3.45179	0.982271	5.57943
	2007	18665.1	46.1484	2823.72	3237	9.6	351524	4.27103	1.66416	3.45082	3.51014	0.982271	5.54596
	2008	23069.5	44.3233	1544.03	3961	9.7	364446	4.36304	1.64663	3.18866	3.5978	0.986772	5.56163
	2009	22019.3	47.6797	1990.34	3174	9.8	430136	4.3428	1.67833	3.29893	3.50161	0.991226	5.63361
	2010	24578.3	45.1097	1298.47	4129	9.8	415822	4.39055	1.65427	3.11343	3.61584	0.991226	5.61891
	2011	28513.6	43.3131	2043.47	5417	8.7	382361	4.45505	1.63662	3.31037	3.73376	0.939519	5.58247
	2012	29595.2	42.2288	2449.31	5075	9.8	430401	4.47122	1.62561	3.38904	3.70544	0.991226	5.63387
	2013	30588.3	42.4462	2279.9	6469	9.9	435229	4.48556	1.62784	3.35792	3.81084	0.995635	5.63872
	2014	32246.3	44.3952	5284.81	6948	9.9	547913	4.50848	1.64734	3.72303	3.84186	0.995635	5.73871
	2015	30039.1	45.5028	4446.58	5091	9.9	481201	4.47769	1.65804	3.64803	3.7068	0.995635	5.68233
	2016	29438.6	47.4925	6915.15	5178	9.8	579313	4.46892	1.67663	3.8398	3.71416	0.991226	5.76291
	2017	30306.7	50.4037	8703.55	7016	9.9	701057	4.48154	1.70246	3.9397	3.84609	0.995635	5.84575
	2018	30722.9	52.6614	6602.46	6478	9.8	604348	4.48746	1.72149	3.81971	3.81144	0.991226	5.78129
STHAFR	2006	6332.97	6.7715	311.45	4955	9	313193	3.80161	0.830685	2.49339	3.69504	0.954243	5.49581
	2007	7914.71	7.0454	6538.06	5574	9.2	372710	3.89843	0.847906	3.81545	3.74617	0.963788	5.57137
	2008	8200.12	8.2612	9209.17	7037	9.3	379752	3.91382	0.917043	3.96422	3.84739	0.968483	5.5795
	2009	8030.05	8.4737	7502.06	6679	8.9	265368	3.90472	0.928073	3.87518	3.82471	0.94939	5.42385
	2010	8960.94	7.3212	3635.6	9932	9	372114	3.95235	0.864582	3.56058	3.99704	0.954243	5.57068
	2011	9517.11	7.2611	4242.87	11106	9.1	460548	3.97851	0.861002	3.62766	4.04556	0.959041	5.66328
	2012	8598.33	8.21	4558.85	10499	8.4	436620	3.93441	0.914343	3.65886	4.02115	0.924279	5.6401
	2013	7691.31	9.6551	8300.1	11137	8.4	385615	3.886	0.984757	3.91908	4.04677	0.924279	5.58615
	2014	7625.32	10.8527	5770.66	11350	8.4	512439	3.88226	1.03554	3.76123	4.055	0.924279	5.70964
	2015	6630.05	12.7589	1729.38	10386	8.5	404539	3.82152	1.10581	3.23789	4.01645	0.929419	5.60696
	2016	6590.82	14.7096	2235	10326	8.5	504594	3.81894	1.1676	3.34928	4.01393	0.929419	5.70294
	2017	8240.9	13.3338	2008.36	11696	8.5	541567	3.91597	1.12495	3.30284	4.06804	0.929419	5.73365
	2018	8009.77	13.2409	5449.55	12350	8.7	508025	3.90362	1.12192	3.73636	4.09167	0.939519	5.70589
THAI	2006	20849.7	37.882	8181.65	21552	22	999707	4.3191	1.57843	3.91284	4.33349	1.34242	5.99987
	2007	24579	34.5182	9194.78	24986	25.2	1.16503e+06	4.39057	1.53805	3.96354	4.3977	1.4014	6.06634
	2008	29349.4	33.3133	8054.35	31662	26.03	1.11116e+06	4.4676	1.52262	3.90603	4.50054	1.41547	6.04578
	2009	27571.1	34.2858	5361.81	28004	22.6	1.41635e+06	4.44045	1.53511	3.72931	4.44722	1.35411	6.15117
	2010	35891.6	31.6857	14555	35136	22.6	1.53159e+06	4.55499	1.50086	4.16301	4.54575	1.35411	6.18514
	2011	42984.5	30.4917	1370.36	47601	21.8	1.54876e+06	4.63331	1.48418	3.13684	4.67762	1.33846	6.18998
	2012	45735.5	31.0831	9135.22	42030	22.63	1.5741e+06	4.66025	1.49252	3.96072	4.62356	1.35468	6.19703
	2013	47591.1	30.726	15493	40357	29.9	1.58508e+06	4.67753	1.48751	4.19014	4.60592	1.47567	6.20005
	2014	41096.1	32.4798	4809.07	39742	31.3	1.49039e+06	4.6138	1.51161	3.68206	4.59925	1.49554	6.1733
	2015	35605.9	34.2477	5623.78	37028	30.9	1.32315e+06	4.55152	1.53463	3.75003	4.56853	1.48996	6.12161
	2016	34835.4	35.2964	1815.28	37294	31.73	1.46103e+06	4.54202	1.54773	3.25894	4.57164	1.50147	6.16466
	2017	37895.6	33.9398	6661.24	43748	24	1.62955e+06	4.57859	1.53071	3.82355	4.64096	1.38021	6.21207
	2018	40989.2	32.3102	10399	44224	24.83	1.48283e+06	4.61267	1.50934	4.01699	4.64566	1.39498	6.17109
TURK	2006	45094.6	1.4285	20185	8364	42	1.16562e+06	4.65412	0.15488	4.30503	3.92241	1.62325	6.06656
	2007	50806.3	1.3029	22047	9488	46.7	1.10208e+06	4.70592	0.114911	4.34335	3.97717	1.66932	6.04221
	2008	57203.3	1.3015	19850	11204	42.9	961102	4.75742	0.114444	4.29776	4.04937	1.63246	5.98277
	2009	52410.6	1.55	8586	10958	42.765	1.29052e+06	4.71942	0.190332	3.93379	4.03973	1.63109	6.11077
	2010	69670.1	1.5028	9085	12370	43.4	1.07866e+06	4.84305	0.176901	3.95832	4.09237	1.63749	6.03289
	2011	68562	1.675	16143	14949	41.2	974341	4.83608	0.224015	4.20798	4.17461	1.6149	5.98871
	2012	67757.7	1.796	13745	15671	41.07	997475	4.83096	0.254306	4.13814	4.1951	1.61352	5.9989
	2013	63930.6	1.9038	13461	17419	42.4	1.30572e+06	4.80571	0.279621	4.12908	4.24102	1.62737	6.11585
	2014	61559.1	2.1885	12969	18418	42.2	1.40149e+06	4.78929	0.340147	4.11291	4.26524	1.62531	6.14659
	2015	59355.7	2.72	18976	17181	42.7	1.2379e+06	4.77346	0.434569	4.2782	4.23505	1.63043	6.09269
	2016	53409.7	3.0201	13745	16641	43.2	1.56041e+06	4.72762	0.480021	4.13814	4.22118	1.63548	6.19324
	2017	51860.4	3.6481	11020	17288	43.1	1.75307e+06	4.71484	0.562067	4.04218	4.23774	1.63448	6.2438
	2018	44873.6	4.8284	12981	18148	41.8	1.37569e+06	4.65199	0.683803	4.11331	4.25883	1.62118	6.13852
VIET	2006	12429.3	15994.2	2400	9304	24.2	672733	4.09445	4.20396	3.38021	3.96867	1.38382	5.82784
	2007	14441.7	16105.1	6981	11331	24.2	762702	4.15962	4.20696	3.84392	4.05427	1.38382	5.88236
	2008	20235.6	16302.2	9579	14560	23.49	621583	4.30612	4.21225	3.98132	4.16316	1.37088	5.7935
	2009	20321.4	17065.1	7600	13407	18.9	1.14492e+06	4.30795	4.23211	3.88081	4.12733	1.27646	6.05878
	2010	21306.5	18612.9	8000	16835	17	809043	4.32851	4.26981	3.90309	4.22621	1.23045	5.90797
	2011	26522	20509.8	7519	22229	16.29	933881	4.42361	4.31196	3.87616	4.34692	1.21192	5.97029
	2012	29950.8	20828	8368	23404	16.1	725449	4.47641	4.31865	3.92262	4.36929	1.20683	5.86061
	2013	30757.6	20933.4	8900	23293	16.2	905956	4.48795	4.32084	3.94939	4.36723	1.20952	5.95711
	2014	32956.7	21148	9200	25756	16.4	581589	4.51794	4.32527	3.96379	4.41088	1.21484	5.76462
	2015	32836	21697.6	11800	24431	16.3	808290	4.51635	4.33641	4.07188	4.38794	1.21219	5.90757
	2016	33500.3	21935	12600	26204	16.3	736507	4.52505	4.34114	4.10037	4.41837	1.21219	5.86718
	2017	34338.8	22370.1	14100	30224	16.4	718283	4.53578	4.34967	4.14922	4.48035	1.21484	5.8563
	2018	35689.7	22602	15500	30390	16.5	613656	4.55254	4.35415	4.19033	4.48273	1.21748	5.78793
